# Supplementary material for: Immunoglobulin G subclass and antibody avidity responses in Malian children immunized with Plasmodium falciparum apical membrane antigen 1 vaccine candidate FMP2.1/AS02A
Source: Malar J. 2019 Jan 18;18:13. doi: 10.1186/s12936-019-2637-x (PMC6339315; doi:10.1186/s12936-019-2637-x)
Supplement: Supplementary file 2 — Additional file 2. Effect of age strata on IgG subclass titer. [file 12936_2019_2637_MOESM2_ESM.xlsx]

## Sheet: Additional File 2
Additional File 2. Effect of age strata on IgG subclass titer
	AMA1 vaccine group (n=85)				Control group (n=29)
	1-2 year olds (n=22)	3-4 year olds (n=33)	5-6 year olds (n=30)		1-2 year olds (n=6)	3-4 year olds (n=10)	5-6 year olds (n=13)
IgG subclass titer	median (range)	median (range)	median (range)	Pa	median (range)	median (range)	median (range)	P
IgG1 day 0	25	313.98	351.23	0.0017	56.6865	275.682	8513.62	0.0042
	(12.5, 1,727.7)	(12.5, 496,577.2)	(12.5, 776,831.5)		(12.5, 801.1)	(12.5, 2,929.0)	(47.0, 87,368.4)
IgG1 day 90	161974	183553	120859	0.0869	18.75	323.647	6963.59	0.0016
	(7401.9, 553,980.2)	(28,164.6, 1,288,650.1)	(10,493.7, 1,367,535.4)		(12.5, 168.1)	(12.5, 25,548.3)	(149.1, 68,891.0)
IgG1 day 240	50452.5	49436.6	28118.2	0.0407	68.682	323.176	9304.84	0.0188
	(25.0, 399,782.50)	(8,723.4, 2,333,010.3)	(25.0, 683,092.9)		(12.5, 6,919.1)	(12.5, 39,873.0)	(54.2, 77,732.3)
IgG2 day 0	12.5	25	25	0.0361	12.5	12.5	103.998	0.0435
	(12.5, 85.7)	(12.5, 8,291.7)	(12.5, 19,216.4)		(12.5, 12.5)	(12.5, 740.0)	(12.5, 399.1)
IgG2 day 90	5283.74	7821.59	3618.2	0.1319	12.5	12.5	112.342	0.0421
	(108.5, 68,443.5)	(25.0, 25,341.2)	(204.8, 50,212.2)		(12.5, 25.0)	(12.5, 3,397.3)	(12.5, 3,117.5)
IgG2 day 240	1737.77	49436.6	1352.86	0.1006	12.5	25	155.79	0.0496
	(25.0, 24,094.7)	(249.3, 14,848.9)	(25.0, 28,151.9)		(12.5, 25.0)	(12.5, 1,608.2)	(12.5, 1,397.4)
IgG3 day 0	12.5	12.5	12.5	0.0321	12.5	12.5	12.5	0.1037
	(12.5, 25.0)	(12.5, 205.6)	(12.5, 1,842.2)		(12.5, 12.5)	(12.5, 87.8)	(12.5, 13,655.2)
IgG3 day 90	3666.69	5943.39	5464.28	0.3405	12.5	12.5	25	0.2467
	(25.0, 46,589.7)	(25.0, 56,295.2)	(105.7, 32,192.3)		(12.5, 25.0)	(12.5, 1,706.3)	(12.5, 12,665.3)
IgG3 day 240	483.905	487.331	567.832	0.491	12.5	12.5	12.5	0.1523
	(12.5, 11,754.6)	(25.0, 13,433.0)	(12.5, 10,679.1)		(12.5, 12.5)	(12.5, 117.9)	(12.5, 9,878.8)
IgG4 day 0	12.5	12.5	25	0.4943	12.5	12.5	25	0.2436
	(12.5, 196.8)	(12.5, 8,348.7)	(12.5, 4,806.1)		(12.5, 54.2)	(12.5, 91.8)	(12.5, 83.2)
IgG4 day 90	3255.2	2828.44	1557.76	0.7657	12.5	12.5	12.5	0.6989
	(67.0, 111,770.7)	(127.3, 79,079.3)	(74.2, 1,403,235.4)		(12.5, 25.0)	(12.5, 77.2)	(12.5, 6,364.3)
IgG4 day 240	3066.28	1388.63	929.317	0.3782	12.5	12.5	25	0.0245
	(25.0, 47,313.3)	(25.0, 23,528.1)	(180.0, 22,533.8)		(12.5, 25.0)	(12.5, 72.4)	(12.5, 985.1)
cytophilic ratiob day 0	1.5	5.545	10.387	0.0004	2.7135	7.926	47.949	0.0039
	(0.2, 15.7)	(0.3, 234.7)	(1.0, 387.9)		(1.0, 12.2)	(1.0, 19.7)	(1.9, 478.5)
cytophilic ratio day 90	18.3715	14.154	15.649	0.9174	1.25	13.004	44.512	0.0011
	(1.0, 87.0)	(3.2, 101.6)	(0.1, 130.5)		(1.0, 4.8)	(1.0, 114.4)	(6.5, 293.7)
cytophilic ratio day 240	9.552	13.2145	7.0255	0.2802	3.247	11.9915	45.404	0.0703
	(0.01, 49.9)	(2.9, 348.8)	(0.3, 77.3)		(1.0, 277.3)	(0.2, 381.6)	(2.7, 178.4)
Bold values denote significant results with alpha = 0.05.
aKruskal-Wallis P value for comparisons between the three age strata. Titers and P values at day 90 were similar for the subset of the vaccine and control group who did not have a clinical malaria illness during the first 90 days of the study (n=66 and n=22, respectively).
bCytophilic ratio is the sum of IgG1 and IgG2 titers divided by the sum of the IgG3 and IgG4 titers.
