# Supplementary material for: Immunoglobulin G subclass and antibody avidity responses in Malian children immunized with Plasmodium falciparum apical membrane antigen 1 vaccine candidate FMP2.1/AS02A
Source: Malar J. 2019 Jan 18;18:13. doi: 10.1186/s12936-019-2637-x (PMC6339315; doi:10.1186/s12936-019-2637-x)
Supplement: Supplementary file 3 — Additional file 3. Spearman’s Rank correlations of AMA1 IgG subclass titers grouped by time point and vaccine group. [file 12936_2019_2637_MOESM3_ESM.xlsx]

## Sheet: Additional File 3
Additional File 3. Spearman's rank correlation (R), number of samples per comparison (n), and p-value for pairwise comparisons of IgG subclass antibody responses for each study group and timepoint.
		FMP2.1.IgG1.d0	FMP2.1.IgG2.d0	FMP2.1.IgG3.d0	FMP2.1.IgG4.d0				Rabies.IgG1.d0	Rabies.IgG2.d0	Rabies.IgG3.d0	Rabies.IgG4.d0
R	FMP2.1.IgG1.d0	1	0.721429	0.460532	0.644755		R	Rabies.IgG1.d0	1	0.786422	0.260711	0.608432
	FMP2.1.IgG2.d0		1	0.341456	0.602767			Rabies.IgG2.d0		1	0.248612	0.512145
	FMP2.1.IgG3.d0			1	0.347288			Rabies.IgG3.d0			1	0.236553
n	FMP2.1.IgG1.d0	84	84	84	82		n	Rabies.IgG1.d0	27	27	27	27
	FMP2.1.IgG2.d0		85	85	83			Rabies.IgG2.d0		29	29	28
	FMP2.1.IgG3.d0			85	83			Rabies.IgG3.d0			29	28
p-value	FMP2.1.IgG1.d0	NA	9.76996e-15	1.04358e-05	6.27582e-11		p-value	Rabies.IgG1.d0	NA	1.15554e-06	0.189033	0.000759181
	FMP2.1.IgG2.d0		NA	0.0013831	1.64463e-09			Rabies.IgG2.d0		NA	0.193444	0.00533375
	FMP2.1.IgG3.d0			NA	0.00129672			Rabies.IgG3.d0			NA	0.225533
		FMP2.1.IgG1.d90	FMP2.1.IgG2.d90	FMP2.1.IgG3.d90	FMP2.1.IgG4.d90				Rabies.IgG1.d90	Rabies.IgG2.d90	Rabies.IgG3.d90	Rabies.IgG4.d90
R	FMP2.1.IgG1.d90	1	0.587717	0.441378	0.373261		R	Rabies.IgG1.d90	1	0.817488	0.576532	0.550274
	FMP2.1.IgG2.d90		1	0.39045	0.263347			Rabies.IgG2.d90		1	0.560246	0.664978
	FMP2.1.IgG3.d90			1	0.499646			Rabies.IgG3.d90			1	0.538332
n	FMP2.1.IgG1.d90	84	83	84	81		n	Rabies.IgG1.d90	29	29	29	29
	FMP2.1.IgG2.d90		84	84	81			Rabies.IgG2.d90		29	29	29
	FMP2.1.IgG3.d90			85	82			Rabies.IgG3.d90			29	29
p-value	FMP2.1.IgG1.d90	NA	5.1821e-09	2.63859e-05	0.000599002		p-value	Rabies.IgG1.d90	NA	6.20702e-08	0.00106212	0.00198294
	FMP2.1.IgG2.d90		NA	0.000240853	0.017531			Rabies.IgG2.d90		NA	0.00157381	8.31092e-05
	FMP2.1.IgG3.d90			NA	1.76325e-06			Rabies.IgG3.d90			NA	0.00259117
		FMP2.1.IgG1.d240	FMP2.1.IgG2.d240	FMP2.1.IgG3.d240	FMP2.1.IgG4.d240				Rabies.IgG1.d240	Rabies.IgG2.d240	Rabies.IgG3.d240	Rabies.IgG4.d240
R	FMP2.1.IgG1.d240	1	0.68669	0.37715	0.235373		R	Rabies.IgG1.d240	1	0.71512	0.353207	0.662973
	FMP2.1.IgG2.d240		1	0.37873	0.31441			Rabies.IgG2.d240		1	0.424565	0.588393
	FMP2.1.IgG3.d240			1	0.317556			Rabies.IgG3.d240			1	0.134871
n	FMP2.1.IgG1.d240	85	85	84	82		n	Rabies.IgG1.d240	29	29	29	29
	FMP2.1.IgG2.d240		85	84	82			Rabies.IgG2.d240		29	29	29
	FMP2.1.IgG3.d240			84	81			Rabies.IgG3.d240			29	29
p-value	FMP2.1.IgG1.d240	NA	4.01457e-13	0.000405632	0.0332811		p-value	Rabies.IgG1.d240	NA	1.30441e-05	0.0601755	8.88625e-05
	FMP2.1.IgG2.d240		NA	0.000381715	0.00401817			Rabies.IgG2.d240		NA	0.0216986	0.000787253
	FMP2.1.IgG3.d240			NA	0.00386773			Rabies.IgG3.d240			NA	0.485459
